# Supplementary material for: LiDAR-Based Maintenance of a Safe Distance between a Human and a Robot Arm
Source: Sensors (Basel). 2023 Apr 26;23(9):4305. doi: 10.3390/s23094305 (PMC10181461; doi:10.3390/s23094305)
Supplement: Supplementary file 1 [file sensors-23-04305-s001.zip]

Archive with 16 entries (16 files):
- Supplementary Videos-Sensors-Podgorelec/VideoS1.mp4
- Supplementary Videos-Sensors-Podgorelec/VideoS10.mp4
- Supplementary Videos-Sensors-Podgorelec/VideoS11.mp4
- Supplementary Videos-Sensors-Podgorelec/VideoS12.mp4
- Supplementary Videos-Sensors-Podgorelec/VideoS13.mp4
- Supplementary Videos-Sensors-Podgorelec/VideoS14.mp4
- Supplementary Videos-Sensors-Podgorelec/VideoS15.mp4
- Supplementary Videos-Sensors-Podgorelec/VideoS16.mp4
- Supplementary Videos-Sensors-Podgorelec/VideoS2.mp4
- Supplementary Videos-Sensors-Podgorelec/VideoS3.mp4
- Supplementary Videos-Sensors-Podgorelec/VideoS4.mp4
- Supplementary Videos-Sensors-Podgorelec/VideoS5.mp4
- Supplementary Videos-Sensors-Podgorelec/VideoS6.mp4
- Supplementary Videos-Sensors-Podgorelec/VideoS7.mp4
- Supplementary Videos-Sensors-Podgorelec/VideoS8.mp4
- Supplementary Videos-Sensors-Podgorelec/VideoS9.mp4
